# Supplementary material for: Mismatch-Enhanced Specific PCR (MES-PCR): A Rapid and Cost-Effective Method for Screening CRISPR/Cas9-Induced Mutations
Source: Biology (Basel). 2026 Jul 7;15(13):1089. doi: 10.3390/biology15131089 (PMC13360154; doi:10.3390/biology15131089)
Supplement: Supplementary file 1 [file biology-15-01089-s001.zip]

Archive with 3 entries (3 files):
- Original Images for Gels.zip
- supplementary data1.pdf
- supplementary data2.xlsx
