# Supplementary material for: Mismatch-Enhanced Specific PCR (MES-PCR): A Rapid and Cost-Effective Method for Screening CRISPR/Cas9-Induced Mutations
Source: Biology (Basel). 2026 Jul 7;15(13):1089. doi: 10.3390/biology15131089 (PMC13360154; doi:10.3390/biology15131089)
Supplement: Supplementary file 1 [file biology-15-01089-s001.zip › supplementary data2.xlsx]

## Sheet: Fig1c  qPCR
	ct	ct	Δt	ΔΔt	2^(-ΔΔt)	1-2^(-ΔΔt)
1	10.1456	18.2714	8.12578	7.02132	0.00769792	0.992302
	10.2409	18.356	8.1151	7.01063	0.00775513	0.992245
	10.1835	18.4574	8.27395	7.16948	0.0069466	0.993053
0.8	10.0997	13.473	3.37332	2.26885	0.207496	0.792504
	10.0834	13.3393	3.25589	2.15142	0.225091	0.774909
	10.0742	13.4013	3.32701	2.22254	0.214264	0.785736
0.6	10.0607	12.2398	2.17906	1.07459	0.474806	0.525194
	10.1047	12.2524	2.1477	1.04323	0.485241	0.514759
	10.049	12.2636	2.21465	1.11018	0.463237	0.536763
0.4	10.0221	11.5031	1.48104	0.376576	0.770264	0.229736
	10.0369	11.574	1.53708	0.432611	0.74092	0.25908
	9.90772	11.6065	1.69882	0.594353	0.662341	0.337659
0.2	9.77537	11.1443	1.36896	0.264489	0.832494	0.167506
	9.79115	11.2132	1.422	0.317531	0.802442	0.197558
	9.80575	11.1269	1.32112	0.216653	0.86056	0.13944
0	9.53791	10.6377	1.09982	-0.00464909	1.00323	-0.0032277
	9.79886	11.0076	1.20877	0.104299	0.930257	0.0697428
	9.71382	10.7186	1.00482	-0.0996494	1.07151	-0.071513

## Sheet: Fig 2a qPCR
	ＷＴ			ＭＵ
Gene	control ct	MES ct	Δt1	control ct	MES ct	Δt2	ΔΔt	2^(-ΔΔt)	1-2^(-ΔΔt)
Glyma.20G103900-sgRNA1	25.4217	25.1962	-0.225559	24.786	25.8627	1.07671	1.19255	0.437529	0.562471
	25.2228	25.3031	0.0802968	24.8485	25.5044	0.655836	0.771677	0.585736	0.414264
	25.4157	25.2134	-0.202259	25.0088	26.197	1.18817	1.30401	0.404999	0.595001
Glyma.20G103900-sgRNA2	25.5286	25.4942	-0.0344083	23.7685	24.4056	0.637113	0.335471	0.792525	0.207475
	25.2556	25.7114	0.455852	23.6355	24.2907	0.655189	0.353547	0.782657	0.217343
	25.4247	25.9082	0.483482	23.6938	24.5462	0.852471	0.550829	0.682628	0.317372
Glyma.10G285100-sgRNA1	25.1364	28.2645	3.12806	24.3082	27.3252	3.01706	-0.279361	1.21366	-0.213658
	25.0152	28.4732	3.45798	24.0963	28.5156	4.41922	1.1228	0.459203	0.540797
	25.0535	28.3568	3.30323	24.0311	27.6081	3.57696	0.280543	0.823281	0.176719
Glyma.10G285100-sgRNA2	24.9103	30.0447	5.13436	23.9187	29.5566	5.63796	0.727454	0.603969	0.396031
	24.9509	29.8013	4.85039	23.6979	29.2575	5.55953	0.649023	0.637712	0.362288
	25.0242	29.771	4.74677	23.9092	29.4147	5.50547	0.594963	0.662062	0.337938
Glyma.01G067600-sgRNA1	25.1166	24.9874	-0.129125	23.9212	26.2798	2.35861	2.40511	0.188795	0.811205
	25.3254	25.0669	-0.258487	23.8501	26.0645	2.21437	2.26087	0.208645	0.791355
	24.8547	25.1028	0.248111	23.9654	26.3329	2.36751	2.41401	0.187634	0.812366
Glyma.01G067600-sgRNA2	25.2242	26.3973	1.17311	24.5974	26.0418	1.44437	0.503565	0.705361	0.294639
	25.2965	26.2129	0.916394	24.7247	26.1181	1.39338	0.452576	0.730737	0.269263
	25.5834	26.3163	0.732916	24.3948	25.9273	1.53257	0.591765	0.663531	0.336469
Glyma.11G016900-sgRNA1	25.1888	26.1312	0.942363	24.2783	28.0587	3.78038	2.77524	0.146073	0.853927
	25.1482	26.169	1.02075	24.2295	27.9214	3.69195	2.6868	0.155307	0.844693
	25.1572	26.2095	1.05233	24.3948	28.0418	3.64693	2.64178	0.16023	0.83977
Glyma.11G016900-sgRNA2	25.3482	28.9631	3.61487	23.9154	26.3228	2.40738	-0.0339662	1.02382	-0.0238229
	25.0384	26.9189	1.88058	23.8293	26.2778	2.44852	0.00716515	0.995046	0.00495419
	25.5719	27.4004	1.82859	23.7377	25.6072	1.86958	-0.571773	1.48635	-0.486349
Glyma.02G150200-sgRNA1	20.0914	20.603	0.511521	21.073	21.6015	0.528515	-0.0951892	1.06821	-0.0682055
	20.1017	20.6033	0.5016	21.1573	21.3067	0.149379	-0.474326	1.38927	-0.389269
	20.3584	21.2163	0.857993	21.2569	21.4696	0.212611	-0.411094	1.32969	-0.329693
Glyma.02G150200-sgRNA2	20.1332	20.3842	0.251087	21.3813	22.9886	1.60727	1.4396	0.36867	0.63133
	20.4481	20.6376	0.189467	21.3362	23.1825	1.84635	1.67867	0.31237	0.68763
	20.2666	20.3291	0.0624676	21.3716	23.5793	2.20777	2.0401	0.243147	0.756853
Glyma.02G150200-sgRNA3	19.9466	24.7417	4.7951	20.1549	26.2343	6.07948	1.1246	0.458629	0.541371
	20.0237	25.0405	5.01679	20.0712	26.0579	5.98661	1.03174	0.489121	0.510879
	20.0175	25.0703	5.05274	20.2275	26.2609	6.03345	1.07857	0.473496	0.526504
Glyma.10G023700-sgRNA1	19.5055	19.6368	0.131309	20.3817	20.6543	0.272649	0.259751	0.835232	0.164768
	19.2886	19.6354	0.346807	20.4782	20.7279	0.249734	0.236836	0.848604	0.151396
	19.9572	19.5178	-0.439423	20.6203	20.5406	-0.0796873	-0.092585	1.06628	-0.066279
Glyma.10G023700-sgRNA2	19.9039	20.4342	0.530309	20.8475	22.9243	2.07685	1.75212	0.296866	0.703134
	19.8809	20.2038	0.322967	21.049	22.325	1.27602	0.951288	0.51717	0.48283
	20.0652	20.1861	0.120924	20.7755	22.1587	1.38316	1.05843	0.480154	0.519846
Glyma.10G023700-sgRNA3	19.6958	24.1204	4.42461	19.9967	24.48	4.48331	0.0414257	0.971694	0.0283058
	19.6916	24.0839	4.39233	19.9861	25.3048	5.31872	0.876839	0.544559	0.455441
	19.5707	24.0794	4.50871	20.1161	24.7324	4.6163	0.174414	0.886127	0.113873
Glyma.19G238300-sgRNA1	19.4885	19.9683	0.479723	21.1855	23.142	1.95659	1.41742	0.374382	0.625618
	19.3918	20.043	0.651218	20.8929	23.2566	2.36371	1.82454	0.28233	0.71767
	19.5745	20.061	0.48657	21.0946	23.1907	2.09605	1.55687	0.339887	0.660113
Glyma.19G238300-sgRNA2	20.3628	20.972	0.609173	20.1553	20.6422	0.486932	-0.08163	1.05821	-0.0582129
	20.5041	21.1143	0.610204	20.2967	20.739	0.442333	-0.126229	1.09144	-0.0914367
	20.5813	21.0676	0.486309	20.1667	20.7265	0.559848	-0.00871338	1.00606	-0.00605793
Glyma.19G238300-sgRNA3	20.2854	19.9287	-0.356697	19.6817	20.9968	1.31508	0.916833	0.52967	0.47033
	19.1736	19.6685	0.494952	19.8237	21.0503	1.22658	0.828332	0.56318	0.43682
	19.2908	20.3473	1.05649	19.6854	21.6677	1.98227	1.58402	0.333551	0.666449

## Sheet: Fig 2a Primer
Gene	gRNA（with PAM）	Primer control F	Primer MES F	Primer control R
Glyma.20G103900-sgRNA1	CGTTTAATAATGCCCCCACAAGG	CTTCCACCACTACAAGGATG	GCTTGTTTTTCCGAGTGGGG	TTTGAGTTCGAGTTATGTGAATG
Glyma.20G103900-sgRNA2	GCCATGGGAGGCTTACTCTTCGG	GGAGGAGCTTATGTAGATTCG	CCATGGGAGGACTACTCT	ATCCTTGTAGTGGTGGAAGC
Glyma.10G285100-sgRNA1	GCCATGGGAGGCTTACTCTTCGG	GGCAGGAGGAGGTTATGTAG	CCATGGGAGGAGTACTCT	CCTTGTGGTGGAAGAAGC
Glyma.10G285100-sgRNA2	TCTTCCACCACAAGGATGATGGG	CAAATTTGACAACGAGCTCC	TCTTCCACCACCCGGATGA	GTCAGTGTTATTATCGCGATC
Glyma.11G016900-sgRNA1	GTTGCTCCATACAATTACAGAGG	TTTCTGTTTGCCGTCTGTG	GAGGTTGCTCCATAAGATTACA	TACGTCGACTTTGCTTCCT
Glyma.11G016900-sgRNA2	TGGTGACTCGAGCCTTTGGAAGG	TCGACAGCCAAACTTTGAC	GGTGACTCGATACTTTGG	GAGTGAACTCTGAATGTTACAC
Glyma.01G067600-sgRNA1	ACAAGTAAGAACCACCCTAAGGG	ATGTGTTCTTCACCTCTCC	GCAAAACTCACCAGTAGGGT	CCTTAACACACAATTCACCAG
Glyma.01G067600-sgRNA2	GGTGGAATATTCTTTGTGGCAGG	TCTAAGTGCTCTTGCTGCG	TGGGTGGAATATTAGTTGTGG	CTTAGGCACAACTTTACCAC
Glyma.02G150200-sgRNA1	CCAATGGGGAAATTTCTCGCCGG	AATCTCGTAACGGCTGATTG	CCAATGGGGAAAGGTCTCGC	ACAACTTATGCAGCACTAAACT
Glyma.02G150200-sgRNA2	TTTTATTAAATCTGATTTGGAGG	ATGCACTATACTCTTGCTGTG	CAGCTGTCTTTTATTAAATCGCATTTGG	CACTCAATCATAAATAGGTGCATG
Glyma.02G150200-sgRNA3	CATGAAAATCTGGGAGATGGTGG	AATGGGCTGCTTCTTGTC	GACATGAAAATCTGACAGATGG	ATATGACTGTATGTGGCCATAC
Glyma.10G023700-sgRNA1	CCAATGGGGAAATTTCTCGCCGG	TCTCGTACCGGCTGATTC	CCAATGGGGAAAGGTCTCGC	CAGTGATTCTAATCTAGTTAGTCCC
Glyma.10G023700-sgRNA2	TTTTATTAAATCTGATTTGGAGG	ATGCACTTTACTCTTGCTGAC	CAGCTGTCTTTTATTAAATCGCATTTGG	GGTGCTTGAACATATTCTTGAAC
Glyma.10G023700-sgRNA3	CATGAAAATCTGGGAGATGGTGG	AATGGGCTGCTTCTTGTC	GACATGAAAATCTGACAGATGG	GTATGACTGTATGTGGCTGTAT
Glyma.19G238300-sgRNA1	CTCCAATAACAAATCATGGAAGG	CTCATTTGGATTGCTTGCTTATG	GCTTTCTCCAATAACAAGGCATGGA	GATAGGGTAATGCCACAAGC
Glyma.19G238300-sgRNA2	ACTTATTCTTTCTTCTACTGTGG	TTCCATTTATCGGTTATGTGGC	TTTGGTTACTTATTCTTTCAGCTACTG	CTACCAATACAGCCAAAGATCC
Glyma.19G238300-sgRNA3	ACTTCAGCAACATTTAAAAGAGG	ATGGAATGAGCCTTGTCCTC	GCAACTTCAGCAACAGGTAAAAG	AGCTATCCTTGGAACTCTCC

## Sheet: Fig 3a qPCR
		ＷＴ	ＭＵ	Δt	ΔΔt	2^(-ΔΔt)	1-2^(-ΔΔt)
Glyma.02G150200-sgRNA3	WT	21.0081	25.4902	4.48203	0	1	0
		20.9744	25.5119	4.53749	0	1	0
		21.0806	25.6085	4.52783	0	1	0
	1	22.264	40	17.736	13.254	0.000102366	0.999898
		22.1632	40	17.8368	13.2993	9.92023e-05	0.999901
		22.094	40	17.906	13.3782	9.39218e-05	0.999906
	2	21.6104	27.0736	5.46322	0.981191	0.506561	0.493439
		21.7395	27.2456	5.50615	0.968665	0.510979	0.489021
		21.665	27.2162	5.55121	1.02338	0.491963	0.508037
	3	20.7495	39.1394	18.3899	13.9079	6.50607e-05	0.999935
		20.7309	40	19.2691	14.7316	3.6758e-05	0.999963
		20.7937	40.2619	19.4682	14.9403	3.18059e-05	0.999968
	4	22.1546	40.1444	17.9898	13.5078	8.58516e-05	0.999914
		22.1616	40	17.8384	13.3009	9.90917e-05	0.999901
		22.2237	40	17.7763	13.2485	0.000102755	0.999897
	5	23.1755	40	16.8245	12.3425	0.000192546	0.999807
		23.1585	40	16.8415	12.304	0.00019775	0.999802
		23.1685	37.1676	13.9991	9.4713	0.00140882	0.998591
	6	22.2499	40.9641	18.7142	14.2322	5.19624e-05	0.999948
		22.3984	40	17.6016	13.0641	0.000116766	0.999883
		22.3474	40	17.6526	13.1248	0.000111958	0.999888
	7	21.2706	40	18.7294	14.2473	5.1419e-05	0.999949
		21.6428	37.1941	15.5514	11.0139	0.000483601	0.999516
		21.3573	40	18.6427	14.1149	5.63622e-05	0.999944
	8	20.6194	40.3687	19.7493	15.2673	2.53569e-05	0.999975
		20.4788	40	19.5212	14.9837	3.0865e-05	0.999969
		20.6977	40	19.3023	14.7745	3.56817e-05	0.999964
	9	20.1873	36.2368	16.0495	11.5675	0.000329485	0.999671
		20.1734	40	19.8266	15.2891	2.49752e-05	0.999975
		20.0929	40	19.9071	15.3792	2.34635e-05	0.999977
Glyma.10G023700 -sgRNA3	WT	20.826	25.0163	4.19028	0	1	0
		21.0881	24.8651	3.77705	0	1	0
		20.8138	25.1238	4.31002	0	1	0
	1	21.6029	26.7107	5.10774	0.917452	0.529443	0.470557
		21.4989	26.8573	5.35839	1.58134	0.334172	0.665828
		21.4873	27.263	5.77568	1.46565	0.362071	0.637929
	2	21.5752	25.2142	3.639	-0.551281	1.46539	-0.465387
		21.6473	25.5182	3.87094	0.0938857	0.936996	0.0630043
		21.6049	25.2985	3.69358	-0.616447	1.53309	-0.533094
	3	20.8025	40	19.1975	15.0072	3.03659e-05	0.99997
		20.6506	38.985	18.3343	14.5573	4.14783e-05	0.999959
		20.6982	40.835	20.1368	15.8268	1.72053e-05	0.999983
	4	21.9418	40	18.0582	13.8679	6.68868e-05	0.999933
		21.8217	40	18.1783	14.4013	4.62156e-05	0.999954
		21.4639	40	18.5361	14.226	5.21835e-05	0.999948
	5	23.173	40	16.827	12.6367	0.000157024	0.999843
		23.2521	40	16.7479	12.9708	0.000124564	0.999875
		23.4068	40	16.5932	12.2831	0.000200634	0.999799
	6	23.3382	40	16.6618	12.4715	0.000176076	0.999824
		22.5682	40	17.4318	13.6547	7.75384e-05	0.999922
		22.9495	37.272	14.3225	10.0125	0.000968157	0.999032
	7	22.0737	39.1901	17.1164	12.9261	0.000128485	0.999872
		22.0291	36.3914	14.3622	10.5852	0.000650942	0.999349
		22.3914	40	17.6086	13.2986	9.925e-05	0.999901
	8	21.5388	40	18.4612	14.2709	5.05851e-05	0.999949
		21.4899	40	18.5101	14.7331	3.67204e-05	0.999963
		21.4182	35.0993	13.6811	9.37106	0.00151019	0.99849
	9	20.0023	40	19.9977	15.8075	1.74374e-05	0.999983
		19.9453	40	20.0547	16.2777	1.25873e-05	0.999987
		19.9952	40	20.0048	15.6948	1.88538e-05	0.999981
Glyma.19G238300 -sgRNA1	WT	20.5901	20.8287	0.238592	0	1	0
		20.4824	20.8228	0.3404	0	1	0
		20.6669	20.9806	0.313644	0	1	0
	1	21.8635	22.3609	0.497496	0.258904	0.835722	0.164278
		21.6605	22.4747	0.81419	0.47379	0.720071	0.279929
		21.6627	22.4279	0.765165	0.451521	0.731272	0.268728
	2	21.2378	21.7359	0.498068	0.259476	0.835392	0.164608
		21.5489	21.5888	0.0399242	-0.300475	1.23155	-0.23155
		21.4195	21.7416	0.322162	0.00851774	0.994113	0.00588665
	3	20.199	35.8518	15.6528	15.4142	2.29008e-05	0.999977
		20.263	35.3167	15.0537	14.7133	3.72264e-05	0.999963
		20.3137	36.351	16.0374	15.7237	1.84796e-05	0.999982
	4	21.2008	28.1954	6.99457	6.75598	0.00925225	0.990748
		21.0181	28.2047	7.18652	6.84612	0.00869188	0.991308
		21.0322	28.6556	7.62344	7.30979	0.00630278	0.993697
	5	21.8692	28.965	7.09579	6.8572	0.00862537	0.991375
		21.9297	28.6422	6.71248	6.37208	0.0120729	0.987927
		21.9649	28.8973	6.93234	6.6187	0.0101759	0.989824
	6	21.2283	29.7804	8.55212	8.31353	0.00314324	0.996857
		21.193	29.954	8.76092	8.42052	0.00291857	0.997081
		21.5128	29.6848	8.17192	7.85827	0.00430947	0.995691
	7	20.7918	21.1859	0.394105	0.155513	0.897813	0.102187
		21.0992	20.9585	-0.140654	-0.481053	1.39576	-0.395762
		21.1136	21.0159	-0.0976731	-0.411317	1.3299	-0.329899
	8	20.5497	22.256	1.7063	1.46771	0.361556	0.638444
		20.4689	22.2417	1.77281	1.43241	0.370511	0.629489
		20.5405	22.1919	1.6514	1.33775	0.395636	0.604364
	9	20.2159	28.0991	7.88323	7.64464	0.00499728	0.995003
		20.2682	28.6091	8.34085	8.00045	0.00390504	0.996095
		20.2259	28.4236	8.19774	7.8841	0.00423302	0.995767

## Sheet: Fig 3a and b Primer
Gene	sgRNA（with PAM）	Primer control F	Primer MES F	Primer control R
Glyma.02G150200-sgRNA3	CATGAAAATCTGGGAGATGGTGG	AATGGGCTGCTTCTTGTC	GACATGAAAATCTGACAGATGG	ATATGACTGTATGTGGCCATAC
Glyma.10G023700-sgRNA3	CATGAAAATCTGGGAGATGGTGG	AATGGGCTGCTTCTTGTC	GACATGAAAATCTGACAGATGG	GTATGACTGTATGTGGCTGTAT
Glyma.19G238300-sgRNA1	CTCCAATAACAAATCATGGAAGG	CTCATTTGGATTGCTTGCTTATG	GCTTTCTCCAATAACAAGGCATGGA	GATAGGGTAATGCCACAAGC

## Sheet: Fig S2b qPCR
		ＷＴ	ＭＵ	Δt	ΔΔt	2^(-ΔΔt)	1-2^(-ΔΔt)
At5G39000	WT	21.49	24.8	3.31	0	1	0
	1	21.24	24.19	2.95	-0.36	1.28343	-0.283426
	2	21.85	32.06	10.21	6.9	0.00837323	0.991627
	3	21.13	31.4	10.27	6.96	0.00803214	0.991968
	4	20.35	23.9	3.55	0.24	0.846745	0.153255
	5	21.49	25	3.51	0.2	0.870551	0.129449
	6	21.25	24.62	3.37	0.06	0.959264	0.0407359
	7	20.57	24.02	3.45	0.14	0.907519	0.0924808
	8	22.65	26.48	3.83	0.52	0.697372	0.302628
	9	21.41	30.49	9.08	5.77	0.0183255	0.981674
	10	20.96	32.22	11.26	7.95	0.004044	0.995956
	11	21.57	25.1	3.53	0.22	0.858565	0.141435
	12	21.08	30.61	9.53	6.22	0.0134151	0.986585
	13	20.89	25	4.11	0.8	0.574349	0.425651
	14	21.66	31.43	9.77	6.46	0.0113592	0.988641
	15	20.39	30.34	9.95	6.64	0.0100268	0.989973
AT5G54380	WT	20.55	22.43	1.89	0	1	0
	1	20.14	22.42	2.28	0.39	0.76313	0.23687
	2	21.34	23.43	2.09	0.2	0.870551	0.129449
	3	21.66	23.63	1.97	0.08	0.946058	0.0539424
	4	20.54	23.09	2.55	0.66	0.632878	0.367122
	5	21.25	25.23	3.98	2.09	0.234881	0.765119
	6	20.7	23.18	2.48	0.59	0.664343	0.335657
	7	20.78	22.83	2.05	0.16	0.895025	0.104975
	8	20.1	21.84	1.74	-0.15	1.10957	-0.109569
	9	20.6	22.65	2.05	0.16	0.895025	0.104975
	10	21.04	23.28	2.24	0.35	0.784584	0.215416
	11	21.52	23.16	1.64	-0.25	1.18921	-0.189207
	12	21.04	23.61	2.57	0.68	0.624165	0.375835
	13	20.44	23.11	2.67	0.78	0.582367	0.417633
AT2G21480	WT	19.21	23.71	4.5	0	1	0
	1	20.03	31.55	11.52	7.02	0.00770494	0.992295
	2	19.87	25.43	5.56	1.06	0.479632	0.520368
	3	19.87	24.59	4.72	0.22	0.858565	0.141435
	4	20.24	24.69	4.45	-0.05	1.03526	-0.0352649
	5	20.6	25.76	5.16	0.66	0.632878	0.367122
	6	19.56	24.03	4.47	-0.03	1.02101	-0.0210121
	7	20.93	26.34	5.41	0.91	0.532185	0.467815
	8	20.19	25.08	4.89	0.39	0.76313	0.23687
	9	21.16	25.05	3.89	-0.61	1.52626	-0.526259
	10	21.07	25.21	4.14	-0.36	1.28343	-0.283426
	11	20.77	31.79	11.02	6.52	0.0108964	0.989104
	12	21.16	25.24	4.08	-0.42	1.33793	-0.337928
	13	21.13	25.94	4.81	0.31	0.806642	0.193358
	14	21.42	25.49	4.07	-0.43	1.34723	-0.347234

## Sheet: Fig 3c and Fig S2b Primer 
Gene	gRNA（with PAM）	Primer control F	Primer MES F	Primer control R
AT5G54380	GACAATTACTTGATCTCTTGTGG	GGTCTTCCTCTTCTCGCCATG	GCCAGACAATTACTTACTCTCTT	AGAAAACACGAGCGGTTTGG
At5G39000	TACTTTTACCCGACCCGATACGG	CTCTATTCTCGTTTCCACCCC	TTATACTTTTACCCATCCCGAT	CATTCCCGAATCTCCAACCG
AT2G21480	CTTAACCGGCCTAGCTTCAGCGG	CACAAGCATCCCAACAATCTCG	TCTTAACCGGCCCGGCTTCA	AAATGGCTTCTTCGCGGAAG

## Sheet: Fig 3b
WT	heterozygote	homozygote
-0.465387	0.493439	1
0.0630043	0.489021	1
-0.533094	0.508037	1
-0.465387	0.470557	1
0.0630043	0.665828	1
-0.533094	0.637929	1
0.164278	0.638444	0.99
0.279929	0.629489	0.99
0.268728	0.604364	0.98
0.164608	0.765119	0.99
-0.23155	0.520368	0.99
0.00588665	0.467815	0.99
0.102187		0.99
-0.395762		0.98
-0.329899		1

## Sheet: Fig S3 a and b Primer
Gene	gRNA（with PAM）	Primer control F	Primer MES F	Primer control R
Glyma.02G150100	CAGGATAACTACGGTAGGGCTGG	TGGTGAGAAATATCAGTGAGATTCC	CTCAGGATAACTATCGTAGGG	TCATCCAATACAGTTTGGCATC

## Sheet: Fig S3a qPCR
	Reference primer	MES primers	Δct	ΔΔct	2^(-ΔΔct)	1-2^(-ΔΔct)
wt	21.73	21.03	-0.7	0	1	0
	21.67	21.14	-0.53	0	1	0
	21.48	21.22	-0.26	0	1	0
1	23.37	25.03	1.66	2.36	0.194791	0.805209
	24.26	25.27	1.01	1.54	0.343885	0.656115
	24.01	24.34	0.33	0.59	0.664343	0.335657
2	23.75	23.55	-0.2	0.5	0.707107	0.292893
	24.22	23.43	-0.79	-0.26	1.19748	-0.197479
	23.81	23.68	-0.13	0.13	0.913831	0.0861685
3	23.4	23.51	0.11	0.81	0.570382	0.429618
	23.76	23.86	0.1	0.63	0.646176	0.353824
	23.66	23.5	-0.16	0.1	0.933033	0.066967
4	22.21	22.21	0	0.7	0.615572	0.384428
	22.69	22.35	-0.34	0.19	0.876606	0.123394
	22.63	22.07	-0.56	-0.3	1.23114	-0.231144
5	24.18	23.78	-0.4	0.3	0.812252	0.187748
	24.06	24.16	0.1	0.63	0.646176	0.353824
	24.11	23.7	-0.41	0.29	0.817902	0.182098
6	23.46	23.2	-0.26	0.27	0.82932	0.17068
	23.32	23	-0.32	-0.06	1.04247	-0.0424658
	23.72	22.34	-1.38	-0.68	1.60214	-0.60214
7	23.18	22.86	-0.32	0.21	0.864537	0.135463
	23.31	23.06	-0.25	0.01	0.993092	0.00690751
	23.06	22.82	-0.24	0.46	0.726986	0.273014
8	22.41	22.58	0.17	0.7	0.615572	0.384428
	22.68	22.66	-0.02	0.24	0.846745	0.153255
	22.9	23.01	0.11	0.81	0.570382	0.429618
9	22.66	23.23	0.57	1.27	0.41466	0.58534
	22.67	23.07	0.4	0.93	0.524858	0.475142
	22.63	23.2	0.57	0.83	0.562529	0.437471
10	24.92	24.68	-0.24	0.46	0.726986	0.273014
	24.5	24.49	-0.01	0.52	0.697372	0.302628
	24.75	24.78	0.03	0.29	0.817902	0.182098
11	22.89	22.36	-0.53	0.17	0.888843	0.111157
	22.96	22.7	-0.26	0.27	0.82932	0.17068
	22.58	21.86	-0.72	-0.46	1.37554	-0.375542
12	23.31	22.99	-0.32	0.38	0.768438	0.231562
	23.19	22.8	-0.39	0.14	0.907519	0.0924808
	23.34	22.63	-0.71	-0.45	1.36604	-0.36604
13	22.57	21.97	-0.6	0.1	0.933033	0.066967
	22.46	22.24	-0.22	0.31	0.806642	0.193358
	22.64	22.18	-0.46	-0.2	1.1487	-0.148698
14	22.59	22.34	-0.25	0.45	0.732043	0.267957
	22.75	22.4	-0.35	0.18	0.882703	0.117297
	23.6	22.71	-0.89	-0.63	1.54756	-0.547565
15	23.25	22.43	-0.82	-0.12	1.08673	-0.0867349
	22.6	22.38	-0.22	0.31	0.806642	0.193358
	23.05	22.47	-0.58	-0.32	1.24833	-0.248331
16	26.18	28.3	2.12	2.82	0.14161	0.85839
	26.55	27.84	1.29	1.82	0.283221	0.716779
	25.63	27.9	2.27	2.53	0.173139	0.826861
17	25.53	24.17	-1.36	-0.66	1.58008	-0.580083
	25.12	24.37	-0.75	-0.22	1.16473	-0.164734
	25.21	24.91	-0.3	-0.04	1.02811	-0.0281138
18	23.48	22.95	-0.53	0.17	0.888843	0.111157
	23.61	23.08	-0.53	0	1	0
	23.63	23.17	-0.46	-0.2	1.1487	-0.148698
19	23.48	22.72	-0.76	-0.06	1.04247	-0.0424658
	23.64	22.79	-0.85	-0.32	1.24833	-0.248331
	23.44	22.6	-0.84	-0.58	1.49485	-0.494849
20	23.37	23.19	-0.18	0.52	0.697372	0.302628
	23.45	23.37	-0.08	0.45	0.732043	0.267957
	23.45	23.63	0.18	0.44	0.737135	0.262865
21	23.23	23.41	0.18	0.88	0.543367	0.456633
	23.4	24.64	1.24	1.77	0.293209	0.706791
	23.72	28.67	4.95	5.21	0.0270168	0.972983
22	21.97	21.06	-0.91	-0.21	1.15669	-0.156688
	21.65	21.66	0.01	0.54	0.687771	0.312229
	21.52	22.16	0.64	0.9	0.535887	0.464113
23	23.82	23.08	-0.74	-0.04	1.02811	-0.0281138
	23.5	23.5	0	0.53	0.692555	0.307445
	23.24	23.27	0.03	0.29	0.817902	0.182098
24	22.75	22.42	-0.33	0.37	0.773782	0.226218
	23.02	22.44	-0.58	-0.05	1.03526	-0.0352649
	22.69	22.59	-0.1	0.16	0.895025	0.104975
25	23.62	23.64	0.02	0.72	0.607097	0.392903
	23.08	23.67	0.59	1.12	0.460094	0.539906
	23.34	23.43	0.09	0.35	0.784584	0.215416
26	23.51	23.63	0.12	0.82	0.566442	0.433558
	24.19	23.58	-0.61	-0.08	1.05702	-0.057018
	24.1	23.36	-0.74	-0.48	1.39474	-0.394744
27	24.2	23.36	-0.84	-0.14	1.10191	-0.101905
	24.26	23.82	-0.44	0.09	0.939523	0.0604773
	24.16	23.4	-0.76	-0.5	1.41421	-0.414214
28	22.14	22.37	0.23	0.93	0.524858	0.475142
	22.15	22.34	0.19	0.72	0.607097	0.392903
	22.5	22.09	-0.41	-0.15	1.10957	-0.109569
29	24.21	23.84	-0.37	0.33	0.795536	0.204464
	24.19	23.77	-0.42	0.11	0.926588	0.0734119
	23.97	23.93	-0.04	0.22	0.858565	0.141435
30	22.96	23.34	0.38	1.08	0.473029	0.526971
	23.45	22.75	-0.7	-0.17	1.12506	-0.125058
	23.47	22.87	-0.6	-0.34	1.26576	-0.265757
31	23.31	23.41	0.1	0.8	0.574349	0.425651
	23.6	23.17	-0.43	0.1	0.933033	0.066967
	23.46	23.15	-0.31	-0.05	1.03526	-0.0352649
32	23.91	23.84	-0.07	0.63	0.646176	0.353824
	24.27	24.08	-0.19	0.34	0.790041	0.209959
	24.19	23.89	-0.3	-0.04	1.02811	-0.0281138
33	22.4	22.27	-0.13	0.57	0.673617	0.326383
	22.58	22.12	-0.46	0.07	0.952638	0.047362
	22.51	22.56	0.05	0.31	0.806642	0.193358
34	21.05	21.85	0.8	1.5	0.353553	0.646447
	22.15	21.86	-0.29	0.24	0.846745	0.153255
	22.21	21.4	-0.81	-0.55	1.46409	-0.464086
35	25.24	24.9	-0.34	0.36	0.779165	0.220835
	24.43	24.86	0.43	0.96	0.514057	0.485943
	25.39	24.67	-0.72	-0.46	1.37554	-0.375542
36	23.4	23.85	0.45	1.15	0.450625	0.549375
	23.73	23.97	0.24	0.77	0.586417	0.413583
	23.69	23.9	0.21	0.47	0.721965	0.278035
37	23.35	23.11	-0.24	0.46	0.726986	0.273014
	23.48	24.27	0.79	1.32	0.400535	0.599465
	23.28	23.01	-0.27	-0.01	1.00696	-0.00695555
38	24.12	23.25	-0.87	-0.17	1.12506	-0.125058
	24.16	23.39	-0.77	-0.24	1.18099	-0.180993
	24.12	23.12	-1	-0.74	1.67018	-0.670176
39	24.18	24.06	-0.12	0.58	0.668964	0.331036
	24.64	24.49	-0.15	0.38	0.768438	0.231562
	24.78	24.65	-0.13	0.13	0.913831	0.0861685
40	25.01	24.6	-0.41	0.29	0.817902	0.182098
	25.55	24.48	-1.07	-0.54	1.45397	-0.453973
	25.66	25.02	-0.64	-0.38	1.30134	-0.301342
41	24.22	23.75	-0.47	0.23	0.852635	0.147365
	24.32	23.69	-0.63	-0.1	1.07177	-0.0717735
	24.17	23.6	-0.57	-0.31	1.23971	-0.239708
42	24.46	24.97	0.51	1.21	0.432269	0.567731
	25.04	25.17	0.13	0.66	0.632878	0.367122
	24.83	25.21	0.38	0.64	0.641713	0.358287
43	24.99	24.24	-0.75	-0.05	1.03526	-0.0352649
	25.06	24.07	-0.99	-0.46	1.37554	-0.375542
	25.03	23.99	-1.04	-0.78	1.71713	-0.717131

[truncated: 1 more sheets: Amplification efficiency]
